# Supplementary material for: A phosphorous-based dendrimer targets mitochondria and normalizes the keratinocyte proliferation/differentiation balance to improve psoriasis
Source: PLoS One. 2026 Mar 31;21(3):e0343926. doi: 10.1371/journal.pone.0343926 (PMC13038018; doi:10.1371/journal.pone.0343926)
Supplement: S1 File — Values behind the means and standard deviations used to build the graphs Figs 1C, 1E and 1F. (XLSX) [file pone.0343926.s006.xlsx]

## Sheet: Fig4
				Fig4A_top	Time (h)	Control			IMD-006
					0	15.8333	18.3333	14.3333	15.8333	18.3333	14.3333
					24	29.1667	33.3333	28.1667	17.9167	20	16.6667
					48	82.9167	105.833	89.8333	40.8333	45	54.3333
					72	153.75	132.083	194	44.1667	64.1667	58
				Fig4A_bottom	Time (h)	Control			IMD-006
					0	2.10526	1.81818	2.16667	2.10526	1.81818	2.16667
					24	10	18.75	10.6509	27.907	4.16667	40
					48	9.04523	7.48031	17.4397	10.2041	1.85185	8.58896
					72	14.9051	13.5647	19.0077	22.6415	15.5844	12.931
				Fig4B	0h	24	48	72
					95.5746	77.9467	73.3375	66.0824
					79.3563	80.6075	80.8759	86.0755
					90.5705	74.577	85.3386	50.6849
					87.8181	75.1698	74.5735	47.4734
				Fig4E	Control	IMD-006
					11118.5	24011.9
					11597.4	19143.5
					8898.26	21291
					8080.51	15945.5
					9563.56	27118.9
				Fig4F	0	0,2	2	20
					4.63	3774	19316	55293
					6.92	2000	12357	49506
					6.46	2230	13514	47573
					9.48			40099
					7.74			48307
					3.33
