# Supplementary material for: A phosphorous-based dendrimer targets mitochondria and normalizes the keratinocyte proliferation/differentiation balance to improve psoriasis
Source: PLoS One. 2026 Mar 31;21(3):e0343926. doi: 10.1371/journal.pone.0343926 (PMC13038018; doi:10.1371/journal.pone.0343926)
Supplement: S2 File — Values behind the means and standard deviations used to build the graphs Fig 2B. (XLSX) [file pone.0343926.s007.xlsx]

## Sheet: Fig5
					Fig5A_top	Time (h)	Control			IMD-006
						0	24.25	12.5	31	24.25	12.5	31
						24	66.25	20	66.4	30.75	35	37.1
						48	128	92.5	151.3	53	38.1	40
						72	148	140.9	124.2	91	22.2	40
					Fig5A_bottom	Time (h)	Control			IMD-006
						0	41.8	21.21	25.44	41.8	21.21	25.44
						24	57.23	23.96	25.39	38.94	30.24	24.62
						48	20.98	29.73	20.94	38.67	30.95	13.89
						72	10.11	36.85	20.13	5.57	31.11	20.83
					Fig5B	0	24	48	72
						86.6157	85.0858	41.6859	59.2511
						89.99	45.88	54.79	57.38
						87.5933	80.5716	62.7174	53.2063
					Fig5E	Control	IMD-006
						9623.62	17377.3
						10838.7	24767.9
						12013.6	30547.7
						10228.8	18454.1
						9404.15	22533.4
					Fig5F	0	0.2	2	20
						3.75	888	7285	26475
						3.08	940	7127	23335
						12.1	620	5406	20760
