# Supplementary material for: A phosphorous-based dendrimer targets mitochondria and normalizes the keratinocyte proliferation/differentiation balance to improve psoriasis
Source: PLoS One. 2026 Mar 31;21(3):e0343926. doi: 10.1371/journal.pone.0343926 (PMC13038018; doi:10.1371/journal.pone.0343926)
Supplement: S3 File — Values behind the means and standard deviations used to build the graphs Fig 3B. (XLSX) [file pone.0343926.s008.xlsx]

## Sheet: Fig6
				Fig6C_left	0.641	0.696	0.66	0.408	0.435	0.574	0.529	0.552	0.552	0.598	0.549	0.508	0.634	0.576	0.382	0.275	0.456	0.543
				Fig6C_right	0.521	0.634	0.641	0.345	0.358	0.512	0.443	0.592	0.523	0.508	0.4	0.415	0.653	0.383	0.263	0.206	0.261	0.391
