# Supplementary material for: A phosphorous-based dendrimer targets mitochondria and normalizes the keratinocyte proliferation/differentiation balance to improve psoriasis
Source: PLoS One. 2026 Mar 31;21(3):e0343926. doi: 10.1371/journal.pone.0343926 (PMC13038018; doi:10.1371/journal.pone.0343926)
Supplement: S4 File — Values behind the means and standard deviations used to build the graphs Figs 4A, 4B, 4E and 4F. (XLSX) [file pone.0343926.s009.xlsx]

## Sheet: Fig7
				Fig7C	Control	IMD-006
					2016	4110
					929	3108
					1329	2975
						5180
