# Supplementary material for: A phosphorous-based dendrimer targets mitochondria and normalizes the keratinocyte proliferation/differentiation balance to improve psoriasis
Source: PLoS One. 2026 Mar 31;21(3):e0343926. doi: 10.1371/journal.pone.0343926 (PMC13038018; doi:10.1371/journal.pone.0343926)
Supplement: S5 File — Values behind the means and standard deviations used to build the graphs Figs 5A, 5B, 5E and 5F. (XLSX) [file pone.0343926.s010.xlsx]

## Sheet: Fig8
			Fig8B	Control	IMD-006
				1853	15835
				1042	9402
				1146	12967
