# Supplementary material for: A phosphorous-based dendrimer targets mitochondria and normalizes the keratinocyte proliferation/differentiation balance to improve psoriasis
Source: PLoS One. 2026 Mar 31;21(3):e0343926. doi: 10.1371/journal.pone.0343926 (PMC13038018; doi:10.1371/journal.pone.0343926)
Supplement: S6 File — Values behind the means and standard deviations used to build the graphs Fig 6C. (XLSX) [file pone.0343926.s011.xlsx]

## Sheet: S2 Fig
			CD3	Control	IMQ	IMQ + IMD-006
				398.714	858.346	731.04
				422.5	849.65	472.66
				405.775	913.519	458.22
				525.767	448.166	592.106
				460.25	967	393.91
				326.674	981.3	558.148
			F4/80	Control	IMQ	IMQ + IMD-006
				0.858749	4.47846	2.27229
				1.2608	5.25652	4.1171
				1.12713	7.5554	3.78897
				0.255517	4.33063	1.65099
				0.94	4.8	3.69
				0.594544	11.599	4.16693
			PNN	Control	IMQ	IMQ + IMD-006
				131.15	5572.5	1886.66
				162.05	5847.57	2481.47
				190.15	5915.73	1651.71
				316.005	3739.28	4570.31
				637.72	6141.53	3842.22
				263.967	7431.5	2609.36
